# Supplementary material for: Rapid genome‐wide evolution in Brassica rapa populations following drought revealed by sequencing of ancestral and descendant gene pools
Source: Mol Ecol. 2016 Apr 13;25(15):3622–31. doi: 10.1111/mec.13615 (PMC4963267; doi:10.1111/mec.13615)
Supplement: Supplementary file 5 — Data S1. All F ST outlier genes, which evolved during the course of a drought. [file MEC-25-3622-s005.xlsx]

## Sheet: Sheet1
Brassica_gene	Chr	position_Mb	FST_Arb	FST_BB	Arabidopsis_homologue	gene name	Gene_annotation
Bra000124	3	9412694	0.00590844	0.146565	AT2G39210		Major facilitator superfamily protein
Bra000175	3	9713390	0.174834	0.0242599	AT3G18150		RNI-like superfamily protein
Bra000181	3	9762328	0.0707659	0.158348	AT2G40280		S-adenosyl-L-methionine-dependent methyltransferases superfamily protein
Bra000244	3	10115750	0.00561703	0.136565	AT2G41905
Bra000306	3	10445813	0.0156777	0.169213	AT3G07565		Protein of unknown function (DUF3755)
Bra000398	3	10930505	0.165261	0.00311315
Bra000480	3	11315226	0.210915	0.0334542	AT2G28840	XBAT31	XB3 ortholog 1 in Arabidopsis thaliana
Bra000483	3	11334345	0.169891	0.0080932	AT2G28720		Histone superfamily protein
Bra000731	3	12710365	0.168991	0.235155	AT4G11040		Protein phosphatase 2C family protein
Bra001029	3	14443447	0.00227925	0.186747	AT4G38940		Galactose oxidase/kelch repeat superfamily protein
Bra001032	3	14456673	0.0990279	0.141612	AT3G02150	PTF1,TCP13,TFPD	plastid transcription factor 1
Bra001048	3	14530121	0.031231	0.152175	AT3G02500
Bra001335	3	15906442	0.0868485	0.162816	AT3G08950		electron transport SCO1/SenC family protein
Bra001622	3	17465807	0.0438323	0.183403	AT2G16005		MD-2-related lipid recognition domain-containing protein
Bra001820	3	18656931	0.159464	0.0464421	AT3G21230	4CL5	4-coumarate:CoA ligase 5
Bra001983	10	12488654	0.174289	0.0258433	AT2G16630		Pollen Ole e 1 allergen and extensin family protein
Bra002009	10	12246830	0.0170212	0.15787	AT5G26120	ASD2,ATASD2	alpha-L-arabinofuranosidase 2
Bra002130	10	11330201	0.115271	0.269948	AT5G18020		SAUR-like auxin-responsive protein family
Bra002218	10	10824088	0.191484	0.0963905	AT5G19160	TBL11	TRICHOME BIREFRINGENCE-LIKE 11
Bra002378	10	9957655	0.0590438	0.140194
Bra002413	10	9744423	0.188323	0.076907	AT5G22460		alpha/beta-Hydrolases superfamily protein
Bra002498	10	9208765	0.162807	0.0543484	AT5G60280		Concanavalin A-like lectin protein kinase family protein
Bra002504	10	9180865	0.183508	0.0409654	AT5G60200	TMO6	TARGET OF MONOPTEROS 6
Bra002536	10	8994923	0.0438953	0.152408	AT5G59740		UDP-N-acetylglucosamine (UAA) transporter family
Bra002540	10	8971754	0.00292948	0.182154	AT5G59710	AtVIP2,VIP2	VIRE2 interacting protein 2
Bra002549	10	8910907	0.00885171	0.143044
Bra002563	10	8860407	0.278314	0.0205976	AT5G59480		Haloacid dehalogenase-like hydrolase (HAD) superfamily protein
Bra002695	10	8200412	0.356241	0.00055494	AT5G57790
Bra002711	10	8063551	0.109367	0.1383	AT5G57640		GCK domain-containing protein
Bra002741	10	7914345	0.232	0.0157082	AT5G57290		60S acidic ribosomal protein family
Bra002759	10	7823660	0.15701	0.0149913
Bra002804	10	7483483	0	0.139632
Bra002845	10	7189212	0.196218	0.016475	AT5G56130	AtTEX1,TEX1,THO3	Transducin/WD40 repeat-like superfamily protein
Bra002887	10	6960024	0.197917	0.0780039	AT2G40920		F-box and associated interaction domains-containing protein
Bra002996	10	6187809	0.0221601	0.189909
Bra003094	10	5259969	0.176982	0.0338718	AT5G52950
Bra003217	7	11943288	0.167368	0.0396086	AT3G55560	AGF2,AHL15	AT-hook protein of GA feedback 2
Bra003336	7	12666637	0.0401036	0.15085	AT1G54340	ICDH	isocitrate dehydrogenase
Bra003355	7	12782953	0.160889	0.00902419	AT3G58750	CSY2	citrate synthase 2
Bra003407	7	13060572	0.264761	0.0459437	AT3G60250	CKB3	casein kinase II beta chain 3
Bra003424	7	13141006	0.152884	0.0232323	AT4G02310		Galactose oxidase/kelch repeat superfamily protein
Bra003531	7	13650301	0.177029	0.021787	AT1G79790		Haloacid dehalogenase-like hydrolase (HAD) superfamily protein
Bra003548	7	13738770	0.192758	0.0301841	AT1G80070	EMB14,EMB177,EMB33,SUS2	Pre-mRNA-processing-splicing factor
Bra003575	7	13874399	0.168269	0.0259701	AT1G80610
Bra003643	7	14205555	0	0.150472	AT5G56600	PFN3,PRF3	profilin 3
Bra003665	7	14345655	0.0477419	0.135891	AT1G77850	ARF17	auxin response factor 17
Bra003695	7	14526930	0.169075	0.0247843	AT1G21380		Target of Myb protein 1
Bra003718	7	14681879	0.0202962	0.137134	AT1G76440		HSP20-like chaperones superfamily protein
Bra003729	7	14737421	0.157449	0.0479282	AT1G74170	AtRLP13,RLP13	receptor like protein 13
Bra003749	7	14864467	0.197378	0.0933333	AT1G75520	SRS5	SHI-related sequence 5
Bra003774	7	15000475	0.00096734	0.15423	AT1G75030	ATLP-3,TLP-3	thaumatin-like protein 3
Bra003784	7	15041756	0.0128619	0.143509	AT1G74820		RmlC-like cupins superfamily protein
Bra003933	7	15827097	0.1537	0.0366089	AT1G71220	EBS1,PSL2,UGGT	UDP-glucose:glycoprotein glucosyltransferases;transferases, transferring hexosyl groups;transferases, transferring glycosyl groups
Bra003952	7	15936839	0.151425	0.00753839	AT2G17390	AKR2B	ankyrin repeat-containing 2B
Bra004112	7	16904220	0.0359993	0.135714	AT1G65295
Bra004338	7	18096100	0.0657739	0.139389	AT1G68810		basic helix-loop-helix (bHLH) DNA-binding superfamily protein
Bra004399	7	18460024	0.326576	0.0914894	AT1G69600	ATHB29,ZFHD1	zinc finger homeodomain 1
Bra004504	5	476012	0.0287555	0.195294	AT2G46820	PSAP,PSI-P,PTAC8,TMP14	photosystem I P subunit
Bra004511	5	522324	0.176081	0.0738135	AT2G46750		D-arabinono-1,4-lactone oxidase family protein
Bra004512	5	526907	0.154753	0.0106006	AT2G46740		D-arabinono-1,4-lactone oxidase family protein
Bra004546	5	742942	0.189449	0.130808	AT2G46330	AGP16,ATAGP16	arabinogalactan protein 16
Bra004557	5	795829	0.187103	0.020934
Bra004608	5	1035027	0.0427315	0.307692
Bra004703	5	1413096	0.190315	0.0110248	AT3G27425		ECA1-like gametogenesis related family protein
Bra004725	5	1531840	0.00973337	0.13382	AT3G58680	ATMBF1B,MBF1B	multiprotein bridging factor 1B
Bra004736	5	1572330	0.0253756	0.156995	AT2G43000	anac042,NAC042	NAC domain containing protein 42
Bra004926	5	2522883	0.0052606	0.215894	AT2G45640	ATSAP18,SAP18	SIN3 associated polypeptide P18
Bra004928	5	2532566	0.0257588	0.235596	AT2G45660	AGL20,ATSOC1,SOC1	AGAMOUS-like 20
Bra004955	5	2646856	0.174926	0.0233301	AT2G46000
Bra004974	5	2738328	0.211872	0.0220741	AT2G40250		SGNH hydrolase-type esterase superfamily protein
Bra005028	5	3062165	0.159888	0.0200345	AT2G39640		glycosyl hydrolase family 17 protein
Bra005083	5	3336190	0.170207	0.064757	AT1G30920		F-box family protein
Bra005108	5	3465478	0.176028	0.0100309	AT2G38430
Bra005134	5	3616933	0.153711	0.0288954	AT2G38140	PSRP4	plastid-specific ribosomal protein 4
Bra005171	5	3819419	0.00763009	0.145949
Bra005278	5	4507875	0.020843	0.156278	AT5G35450		Disease resistance protein (CC-NBS-LRR class) family
Bra005360	5	5020299	0.333951	0.00114455	AT2G35200
Bra005373	5	5088493	0.170062	0.0255832	AT2G35020	GlcNAc1pUT2	N-acetylglucosamine-1-phosphate uridylyltransferase 2
Bra005404	5	5328264	0.165213	0.0477257	AT2G34640	HMR,PTAC12	plastid transcriptionally active 12
Bra005477	5	5716959	0.0538322	0.136267	AT2G33720		AP2/B3-like transcriptional factor family protein
Bra005503	5	5841359	0.155918	0.0304243	AT2G33350		CCT motif family protein
Bra005528	5	6022217	0.16623	0.0697498	AT2G33060	AtRLP27,RLP27	receptor like protein 27
Bra005593	5	6405941	0.0394036	0.142889	AT2G32415		Polynucleotidyl transferase, ribonuclease H fold protein with HRDC domain
Bra005660	3	28309	0.0399812	0.135982	AT5G37450		Leucine-rich repeat protein kinase family protein
Bra005661	3	33530	0.0420171	0.135897	AT5G01950		Leucine-rich repeat protein kinase family protein
Bra005731	3	334091	0.152345	0.0207837	AT5G02580		Plant protein 1589 of unknown function
Bra005749	3	425417	0.188624	0.0435667	AT3G09630		Ribosomal protein L4/L1 family
Bra005753	3	441467	0.185383	0.0179694	AT3G28410		F-box/RNI-like superfamily protein
Bra005754	3	443873	0.0355826	0.188447	AT5G02840	LCL1	LHY/CCA1-like 1
Bra005764	3	482463	0.179518	0.0214714	AT5G03430		phosphoadenosine phosphosulfate (PAPS) reductase family protein
Bra005891	3	1085490	0.16547	0.0326073	AT5G06320	NHL3	NDR1/HIN1-like 3
Bra005940	3	1326980	0.00651569	0.13847	AT5G07470	ATMSRA3,PMSR3	peptidemethionine sulfoxide reductase 3
Bra005941	3	1329942	0.00626733	0.166667	AT5G07475		Cupredoxin superfamily protein
Bra006227	3	2609590	0.012282	0.141102	AT5G13980		Glycosyl hydrolase family 38 protein
Bra006362	3	3183830	0.185392	0.00682275	AT1G73280	scpl3	serine carboxypeptidase-like 3
Bra006366	3	3199026	0.161463	0.0828591	AT5G48380	BIR1	BAK1-interacting receptor-like kinase 1
Bra006471	3	3650870	0.21752	0.0918374	AT5G18660	PCB2	NAD(P)-binding Rossmann-fold superfamily protein
Bra006481	3	3711359	0.0855271	0.146786	AT5G18800		Cox19-like CHCH family protein
Bra006495	3	3783818	0.0509	0.370837
Bra006526	3	3910789	0.217391	0	AT5G19960		RNA-binding (RRM/RBD/RNP motifs) family protein
Bra006565	3	4074001	0.228571	0.0471216	AT5G20570	ATRBX1,HRT1,RBX1,ROC1	RING-box 1
Bra006693	3	4657733	0.00228261	0.153439	AT5G59800	ATMBD7,MBD7	methyl-CPG-binding domain 7
Bra006727	3	4810548	0.236212	0.00752222	AT5G59080
Bra006733	3	4836417	0.154882	0.0118482	AT5G59000		RING/FYVE/PHD zinc finger superfamily protein
Bra006864	3	5401784	0.171727	0.0306619	AT5G56630	PFK7	phosphofructokinase 7
Bra006872	9	25913439	0.35127	0.0769112	AT5G38980
Bra006958	9	26515016	0.154353	0.0269946	AT2G31960	ATGSL03,ATGSL3,GSL03	glucan synthase-like 3
Bra006960	9	26529694	0.175862	0.0457423	AT3G52930		Aldolase superfamily protein
Bra007003	9	26762859	0.0162895	0.147606	AT3G53470
Bra007022	9	26870243	0.00903799	0.153237	AT3G53720	ATCHX20,CHX20	cation/H+ exchanger 20
Bra007040	9	26995353	0.0405608	0.158981	AT3G54040		PAR1 protein
Bra007114	9	27401218	0.049979	0.191551	AT4G10400		F-box/RNI-like/FBD-like domains-containing protein
Bra007199	9	27925342	0.00668709	0.14739	AT3G55890		Yippee family putative zinc-binding protein
Bra007280	9	28341538	0.0598688	0.254096	AT3G56891		Heavy metal transport/detoxification superfamily protein
Bra007411	9	29056792	0.0466854	0.217283	AT3G58680	ATMBF1B,MBF1B	multiprotein bridging factor 1B
Bra007556	9	29781950	0.0504452	0.178777	AT4G00100	ATRPS13A,PFL2,RPS13,RPS13A	ribosomal protein S13A
Bra007564	9	29810916	0.0159056	0.136763	AT3G60810
Bra007565	9	29813377	0.0260249	0.143928	AT3G60820	PBF1	N-terminal nucleophile aminohydrolases (Ntn hydrolases) superfamily protein
Bra007772	9	30813410	0.100042	0.234732	AT2G26040	PYL2,RCAR14	PYR1-like 2
Bra007924	2	11913347	0.0154838	0.169323	AT1G70560	SAV3,TAA1,WEI8	tryptophan aminotransferase of Arabidopsis 1
Bra007979	2	12253830	0.18316	0.0204516
Bra007988	2	12294395	0.176659	0.0603581	AT2G46960	CYP709B1	cytochrome P450, family 709, subfamily B, polypeptide 1
Bra007998	2	12427568	0.175195	0.0123604
Bra008001	2	12465969	0.38294	0.110608
Bra008026	2	12626359	0.151697	0.0404789	AT1G72290		Kunitz family trypsin and protease inhibitor protein
Bra008041	2	12800392	0.163368	0.00790217	AT1G72630	ELF4-L2	ELF4-like 2
Bra008094	2	13096820	0.114455	0.136453	AT1G73260	ATKTI1,KTI1	kunitz trypsin inhibitor 1
Bra008122	2	13251092	0.151705	0.086513	AT5G52882		P-loop containing nucleoside triphosphate hydrolases superfamily protein
Bra008248	2	14077319	0.163982	0.0470975	AT3G12400	ATELC,ELC	Ubiquitin-conjugating enzyme/RWD-like protein
Bra008251	2	14091480	0.253661	0.0159585	AT4G20095		Protein of unknown function (DUF626)
Bra008253	2	14110748	0.162607	0.0208756	AT1G47920		RNI-like superfamily protein
Bra008257	2	14145300	0.0187771	0.134996	AT1G76410	ATL8	RING/U-box superfamily protein
Bra008329	2	14736027	0.036491	0.227089	AT1G77710
Bra008330	2	14737074	0.0307661	0.25849	AT1G77730		Pleckstrin homology (PH) domain superfamily protein
Bra008331	2	14753333	0.0196345	0.198418	AT1G77740	PIP5K2	phosphatidylinositol-4-phosphate 5-kinase 2
Bra008443	2	15666567	0.0121861	0.195373	AT1G80750		Ribosomal protein L30/L7 family protein
Bra008462	2	15792312	0.215862	0.288438	AT2G26000	BRIZ2	zinc finger (C3HC4-type RING finger) family protein
Bra008594	10	12963730	0.165724	0.0485189	AT5G16800		Acyl-CoA N-acyltransferases (NAT) superfamily protein
Bra008618	10	13114665	0.0232781	0.139752	AT5G54690	GAUT12,IRX8,LGT6	galacturonosyltransferase 12
Bra008621	10	13123275	0.0348776	0.142857
Bra008722	10	13573722	0.269157	0.0655437	AT5G15100	ATPIN8,PIN8	Auxin efflux carrier family protein
Bra008723	10	13576513	0.0343492	0.147545	AT5G15090	ATVDAC3,VDAC3	voltage dependent anion channel 3
Bra008740	10	13647549	0.0109542	0.151753	AT5G14750	ATMYB66,MYB66,WER,WER1	myb domain protein 66
Bra008884	10	14272515	0.00410699	0.151329	AT5G12460		Protein of unknown function (DUF604)
Bra008954	10	14585765	0.207837	0.0817614	AT5G11550		ARM repeat superfamily protein
Bra008989	10	14742501	0.243957	0.0363764	AT2G40060		Clathrin light chain protein
Bra009041	10	14991522	0.263784	0.023846	AT5G10320
Bra009042	10	14996289	0.22743	0.0461539	AT5G10310
Bra009129	10	15353841	0.0292414	0.152377	AT2G31470	DOR	F-box and associated interaction domains-containing protein
Bra009135	10	15376272	0.151916	0.164685	AT5G05800
Bra009142	10	15403467	0.0606921	0.260531	AT5G05860	UGT76C2	UDP-glucosyl transferase 76C2
Bra009181	10	15554982	0.0131838	0.138736	AT5G06290	2-Cys Prx B,2CPB	2-cysteine peroxiredoxin B
Bra009251	10	15835596	0.0611253	0.135731
Bra009252	10	15835613	0.0611253	0.135731	AT5G07550	ATGRP19,GRP19	glycine-rich protein 19
Bra009253	10	15837780	0.165152	0.00520833	AT5G07540	ATGRP-6,ATGRP16,GRP16	glycine-rich protein 16
Bra009262	10	15867598	0.0245624	0.192598	AT5G07450	CYCP4;3	cyclin p4;3
Bra009275	10	15930367	0.121334	0.148436
Bra009331	10	16213483	0.153876	0.00715921	AT5G23140	CLPP2,NCLPP7	nuclear-encoded CLP protease P7
Bra009348	10	16292434	0.0187202	0.139963	AT5G08535		D111/G-patch domain-containing protein
Bra009387	10	16438338	0.0154301	0.160043	AT5G09480		hydroxyproline-rich glycoprotein family protein
Bra009403	10	16492500	0.0591019	0.151303	AT5G09790	ATXR5,SDG15	ARABIDOPSIS TRITHORAX-RELATED PROTEIN 5
Bra009407	10	16511566	0.0205332	0.138915	AT5G04950	ATNAS1,NAS1	nicotianamine synthase 1
Bra009428	10	16602516	0.169813	0.0474671	AT5G04820	ATOFP13,OFP13	ovate family protein 13
Bra009433	10	16621382	0.165552	0.0170314	AT5G04740		ACT domain-containing protein
Bra009436	10	16635920	0.157261	0.0322093	AT5G04640	AGL99	AGAMOUS-like 99
Bra009524	10	17083309	0.155652	0.0245681	AT5G03530	ATRAB,ATRAB ALPHA,ATRAB18B,ATRABC2A,RABC2A	RAB GTPase homolog C2A
Bra009531	10	17104520	0.0352996	0.152556	AT5G03380		Heavy metal transport/detoxification superfamily protein
Bra009533	10	17119907	0.0007722	0.133558	AT5G03330		Cysteine proteinases superfamily protein
Bra009551	10	17198434	0.15683	0.0327573	AT5G03080		Phosphatidic acid phosphatase (PAP2) family protein
Bra009557	10	17216407	0.202689	0.119707	AT5G02960		Ribosomal protein S12/S23 family protein
Bra009578	10	17275429	0.083376	0.151515	AT5G02600		Heavy metal transport/detoxification superfamily protein
Bra009640	10	17563624	0.164031	0.033189	AT5G01490	ATCAX4,CAX4	cation exchanger 4
Bra009696	6	16607742	0.0230468	0.1381	AT5G23575		Transmembrane CLPTM1 family protein
Bra009815	6	17448130	0.0192895	0.174572	AT5G25090	AtENODL13,ENODL13	early nodulin-like protein 13
Bra009828	6	17557073	0.139333	0.185185
Bra009832	6	17578533	0.197646	0.0241168	AT5G25320		ACT-like superfamily protein
Bra009838	6	17612709	0	0.144276
Bra009858	6	17726295	0.0591869	0.134551	AT5G25754		RNA polymerase I-associated factor PAF67
Bra009897	6	17962881	0.222993	0.0417024	AT2G01570	RGA,RGA1	GRAS family transcription factor family protein
Bra010025	6	18700657	0.0371028	0.147072	AT5G49580		Chaperone DnaJ-domain superfamily protein
Bra010058	6	18952176	0.0185605	0.230437	AT4G05190	ATK5	kinesin 5
Bra010060	6	18983119	0.00766878	0.144429	AT5G62130		Per1-like family protein
Bra010163	6	20308488	0.214426	0.0186923
Bra010261	8	13485003	0.0336614	0.147592	AT2G24280		alpha/beta-Hydrolases superfamily protein
Bra010283	8	13614943	0.00584859	0.244985	AT4G30530		Class I glutamine amidotransferase-like superfamily protein
Bra010430	8	14484925	0.227213	0.0195165
Bra010447	8	14576235	0.0769231	0.143674	AT1G18590	ATSOT17,ATST5C,SOT17	sulfotransferase 17
Bra010448	8	14578106	0.163896	0.0350057	AT4G25740		RNA binding Plectin/S10 domain-containing protein
Bra010523	8	14974807	0.0692983	0.173454	AT4G35725
Bra010575	8	15273044	0.209045	0.016164	AT4G36800	RCE1	RUB1 conjugating enzyme 1
Bra010661	8	15851478	0.00230625	0.201247	AT4G39753		Galactose oxidase/kelch repeat superfamily protein
Bra010721	8	16111646	0.0638282	0.149152	AT2G21237
Bra010723	8	16118491	0.00404515	0.3742	AT4G38870		F-box and associated interaction domains-containing protein
Bra010807	8	16558964	0.153828	0.0474221	AT1G29930	AB140,CAB1,CAB140,LHCB1.3	chlorophyll A/B binding protein 1
Bra010823	8	16655619	0.0385989	0.14874	AT1G29640		Protein of unknown function, DUF584
Bra010895	8	16997754	0.0462844	0.178938
Bra011005	8	17563659	0.0273983	0.156032	AT5G37470		Family of unknown function (DUF577)
Bra011028	1	4352183	0.204971	0.0258108	AT4G28440		Nucleic acid-binding, OB-fold-like protein
Bra011099	1	3879957	0.0241205	0.140498	AT2G19760	PFN1,PRF1	profilin 1
Bra011101	1	3869845	0.173482	0.0127687	AT5G49000		Galactose oxidase/kelch repeat superfamily protein
Bra011142	1	3708049	0.157018	0.0538614	AT4G29860	EMB2757,TAN	Transducin/WD40 repeat-like superfamily protein
Bra011259	1	3043144	0.222017	0.0162923	AT4G31330		Protein of unknown function, DUF599
Bra011282	1	2951676	0.158377	0.0236149	AT4G31550	ATWRKY11,WRKY11	WRKY DNA-binding protein 11
Bra011313	1	2782479	0.0362182	0.141089
Bra011366	1	2526541	0.185731	0.0229619	AT4G32640		Sec23/Sec24 protein transport family protein
Bra011418	1	2256195	0.0433263	0.135357	AT4G33145
Bra011475	1	2032183	0.157321	0.0218126	AT4G33870		Peroxidase superfamily protein
Bra011521	1	1839607	0.166714	0.0338799	AT4G34340	TAF8	TBP-associated factor 8
Bra011542	1	1757969	0.0126931	0.139594	AT4G34560
Bra011661	1	1206599	0.15936	0.0185412	AT2G17990
Bra011766	1	667142	0.221623	0.0363832	AT4G37445
Bra011783	1	564847	0.0699275	0.135011	AT4G37760	SQE3	squalene epoxidase 3
Bra011789	1	510409	0.0805929	0.1567	AT4G37840	HKL3	hexokinase-like 3
Bra011853	1	222823	0.0169026	0.193541	AT4G39590		Galactose oxidase/kelch repeat superfamily protein
Bra011855	1	217461	0.26856	0.0957931	AT4G39590		Galactose oxidase/kelch repeat superfamily protein
Bra011887	1	75621	0.0300467	0.189302	AT4G38890		FMN-linked oxidoreductases superfamily protein
Bra011899	1	20135	0.0123643	0.229235	AT3G45970	ATEXLA1,ATEXPL1,ATHEXP BETA 2.1,EXLA1,EXPL1	expansin-like A1
Bra011959	7	10949149	0.0462646	0.138364	AT2G28320		Pleckstrin homology (PH) and lipid-binding START domains-containing protein
Bra012002	7	10666248	0.0124069	0.207536	AT2G27740		Family of unknown function (DUF662)
Bra012015	7	10598386	0.0109189	0.163861	AT2G27500		Glycosyl hydrolase superfamily protein
Bra012060	7	10248635	0.162301	0.00904915
Bra012081	7	10138957	0.155025	0.0037977	AT5G66550		Maf-like protein
Bra012097	7	10047203	0.0508462	0.188882	AT5G65650		Protein of unknown function (DUF1195)
Bra012223	7	9214775	0.0280712	0.133333	AT1G20260		ATPase, V1 complex, subunit B protein
Bra012311	7	8622176	0.0181818	0.13476	AT5G17800	AtMYB56,MYB56	myb domain protein 56
Bra012356	7	8263289	0.158339	0.0439917	AT1G23040		hydroxyproline-rich glycoprotein family protein
Bra012376	7	8121998	0.0176616	0.137867	AT1G23490	ARF1,ATARF,ATARF1,ATARFA1A	ADP-ribosylation factor 1
Bra012377	7	8114412	0.0503101	0.184696	AT1G23500		GDSL-like Lipase/Acylhydrolase superfamily protein
Bra012405	7	7890336	0.157155	0.0121779	AT1G27100		Actin cross-linking protein
Bra012442	7	7561555	0.0447951	0.164585
Bra012455	7	7509306	0.054487	0.195595	AT1G26480	GF14 IOTA,GRF12	general regulatory factor 12
Bra012549	3	23639350	0.0301349	0.144243	AT4G19360		SCD6 protein-related
Bra012569	3	23493885	0.201727	0.00974863
Bra012646	3	22958404	0.160673	0.0588951	AT4G17720		RNA-binding (RRM/RBD/RNP motifs) family protein
Bra012653	3	22902180	0.188801	0.0460521	AT4G17620		glycine-rich protein
Bra012732	3	22529012	0.0306645	0.152115	AT4G16195		Plant self-incompatibility protein S1 family
Bra012793	3	22233186	0.0173478	0.184585	AT4G15310	CYP702A3	cytochrome P450, family 702, subfamily A, polypeptide 3
Bra012817	3	22088195	0.159668	0.0934525	AT3G52160	KCS15	3-ketoacyl-CoA synthase 15
Bra012908	3	21590749	0.0252107	0.135002	AT3G50110	ATPEN3,PEN3	PTEN 3
Bra012916	3	21527838	0.0140649	0.26254
Bra012943	3	21399804	0.161126	0.0449596	AT5G61560		U-box domain-containing protein kinase family protein
Bra012950	3	21365885	0.180962	0.0352374	AT5G61500	ATATG3,ATG3	autophagy 3 (APG3)
Bra012980	3	21224233	0.00896653	0.247158	AT5G61170		Ribosomal protein S19e family protein
Bra012981	3	21223180	0.174442	0.0196228	AT5G61130	PDCB1	plasmodesmata callose-binding protein 1
Bra013005	3	21076162	0.198216	0.0266456	AT5G60830	AtbZIP70,bZIP70	basic leucine-zipper 70
Bra013011	3	21031571	0.155815	0.0280015	AT5G23010	IMS3,MAM1	methylthioalkylmalate synthase 1
Bra013181	3	20014508	0.0403541	0.168326	AT2G05160		CCCH-type zinc fingerfamily protein with RNA-binding domain
Bra013305	1	4882846	0.183355	0.0155665	AT4G18395
Bra013408	1	5482377	0.083985	0.243452	AT4G19620
Bra013409	1	5487995	0.0248912	0.144708	AT4G18870		E2F/DP family winged-helix DNA-binding domain
Bra013506	1	6021562	0.0307117	0.143	AT4G16700	PSD1	phosphatidylserine decarboxylase 1
Bra013517	1	6087316	0.0122415	0.146828	AT4G21280	PSBQ,PSBQ-1,PSBQA	photosystem II subunit QA
Bra013557	1	6333908	0.0228864	0.137015	AT4G21760	BGLU47	beta-glucosidase 47
Bra013619	1	6657650	0.0393179	0.26906	AT4G22460		Bifunctional inhibitor/lipid-transfer protein/seed storage 2S albumin superfamily protein
Bra013738	1	7511674	0.00161966	0.186047	AT4G23870
Bra013820	1	7935527	0.111358	0.151485	AT4G24630		DHHC-type zinc finger family protein
Bra014149	8	3045526	0.0072357	0.244593
Bra014166	8	2868135	0.208935	0.0314633	AT1G48990		Oleosin family protein
Bra014401	4	321269	0.00868202	0.133509	AT3G62550		Adenine nucleotide alpha hydrolases-like superfamily protein
Bra014428	4	583898	0.179632	0.0580696	AT1G25520		Uncharacterized protein family (UPF0016)
Bra014483	4	927359	0.0392567	0.178229	AT3G60580		C2H2-like zinc finger protein
Bra014493	4	1016394	0.0587742	0.136541	AT3G60370		FKBP-like peptidyl-prolyl cis-trans isomerase family protein
Bra014501	4	1053948	0.0171421	0.196262	AT3G60280	UCC3	uclacyanin 3
Bra014544	4	1329341	0.034298	0.152983	AT2G28580		Plant protein of unknown function (DUF247)
Bra014546	4	1346035	0.0114397	0.145255	AT3G59280	TXR1	Protein Transporter, Pam16
Bra014687	4	2262109	0.0189772	0.145385
Bra014705	4	2402122	0.166019	0.0375458	AT3G56190	ALPHA-SNAP2,ASNAP	alpha-soluble NSF attachment protein 2
Bra014826	4	3409950	0.158044	0.0430335	AT3G54260	TBL36	TRICHOME BIREFRINGENCE-LIKE 36
Bra015030	7	4114568	0.167597	0.00561438
Bra015066	7	3822163	0.251633	0
Bra015100	7	3481566	0.0161492	0.137514	AT3G25120		Mitochondrial import inner membrane translocase subunit Tim17/Tim22/Tim23 family protein
Bra015150	7	3050026	0.151146	0.0178607	AT2G04480
Bra015205	10	3496161	0.0885362	0.141707
Bra015231	10	3149795	0.0319711	0.209088	AT2G15695		Protein of unknown function DUF829, transmembrane 53
Bra015247	10	2925341	0.065806	0.155833	AT2G15910		CSL zinc finger domain-containing protein
Bra015268	10	2791276	0.0274327	0.14277	AT1G03810		Nucleic acid-binding, OB-fold-like protein
Bra015310	10	2542683	0.037037	0.163912	AT1G52680		late embryogenesis abundant protein-related / LEA protein-related
Bra015429	10	1820321	0.267991	0.0788939
Bra015434	10	1793370	0.0459999	0.138456	AT1G05550		Protein of unknown function (DUF295)
Bra015440	10	1766354	0.0151988	0.152472	AT4G24800		MA3 domain-containing protein
Bra015498	10	1381835	0.269177	0.10109	AT1G06420
Bra015524	10	1257107	0.0582661	0.151282	AT2G30620		winged-helix DNA-binding transcription factor family protein
Bra015544	10	1143583	0.0957421	0.1394	AT1G07010		Calcineurin-like metallo-phosphoesterase superfamily protein
Bra015550	10	1123550	0.175411	0.020056	AT1G07080		Thioredoxin superfamily protein
Bra015670	7	21439687	0.0626024	0.217527	AT1G77400
Bra015677	7	21406263	0.014769	0.153726	AT1G77310
Bra015728	7	21144217	0.0161687	0.174715	AT1G76640		Calcium-binding EF-hand family protein
Bra015833	7	20623375	0.162838	0.0634388	AT1G75560		zinc knuckle (CCHC-type) family protein
Bra015975	7	19988576	0.216083	0.0934628	AT1G73680	ALPHA DOX2	alpha dioxygenase
Bra016171	7	19059678	0.0344828	0.233926
Bra016181	7	19009018	0.122998	0.144494	AT1G70880		Polyketide cyclase/dehydrase and lipid transport superfamily protein
Bra016336	8	17948663	0.183673	0.0131848	AT5G07460	ATMSRA2,PMSR2	peptidemethionine sulfoxide reductase 2
Bra016349	8	18003800	0.0304146	0.153554	AT1G23360	MENG	S-adenosyl-L-methionine-dependent methyltransferases superfamily protein
Bra016363	8	18051937	0.0126898	0.143328	AT1G23120		Polyketide cyclase/dehydrase and lipid transport superfamily protein
Bra016364	8	18054445	0.129311	0.192155	AT5G28010		Polyketide cyclase/dehydrase and lipid transport superfamily protein
Bra016370	8	18088391	0.311528	0.065535	AT1G79680	ATWAKL10,WAKL10	WALL ASSOCIATED KINASE (WAK)-LIKE 10
Bra016378	8	18144412	0.00767761	0.14442	AT4G22110		GroES-like zinc-binding dehydrogenase family protein
Bra016567	8	19090083	0.188318	0.00696162	AT1G18150	ATMPK8	Protein kinase superfamily protein
Bra016605	8	19259914	0.0322058	0.439556	AT1G78610	MSL6	mechanosensitive channel of small conductance-like 6
Bra016622	8	19322873	0.0592126	0.146807	AT1G16960		Ubiquitin domain-containing protein
Bra016735	8	19733747	0.0651357	0.137709	AT1G13280	AOC4	allene oxide cyclase 4
Bra016756	8	19823055	0.190012	0.025466	AT1G12805		nucleotide binding
Bra016861	4	17863282	0.154193	0.0248807	AT2G42710		Ribosomal protein L1p/L10e family
Bra016923	4	17588544	0.19757	0.0522908	AT3G27900		Protein of unknown function (DUF1184)
Bra016943	4	17476294	0.0453396	0.151442	AT2G41310	ARR8,ATRR3,RR3	response regulator 3
Bra016964	4	17374178	0.162049	0.0176164	AT2G40890	CYP98A3	cytochrome P450, family 98, subfamily A, polypeptide 3
Bra017044	4	16964816	0.186505	0.0516178	AT2G39940	COI1	RNI-like superfamily protein
Bra017081	4	16750656	0.181811	0.0144776	AT2G39340		SAC3/GANP/Nin1/mts3/eIF-3 p25 family
Bra017178	4	16184823	0.15401	0.0345375	AT3G53730		Histone superfamily protein
Bra017366	9	14685892	0.0365659	0.136367
Bra017367	9	14691893	0.125	0.195838
Bra017417	9	15138127	0.191833	0.02968	AT2G02390	ATGSTZ1,GST18,GSTZ1	glutathione S-transferase zeta 1
Bra017421	9	15157033	0.160917	0.0202039	AT2G02130	LCR68,PDF2.3	low-molecular-weight cysteine-rich 68
Bra017573	9	16601055	0.0029778	0.172979
Bra017586	9	16707555	0.183709	0.019093
Bra017682	3	29744470	0.155511	0.00712452
Bra017699	3	29827432	0.0379645	0.167944	AT4G35160		O-methyltransferase family protein
Bra017723	3	30002098	0.0909906	0.190919	AT2G17560	HMGB4,NFD04,NFD4	high mobility group B4
Bra017728	3	30058206	0.0920281	0.137473	AT3G55120	A11,CFI,TT5	Chalcone-flavanone isomerase family protein
Bra017733	3	30106895	0.387334	0.0596873	AT4G35860	ATGB2,ATRAB2C,ATRABB1B,GB2	GTP-binding 2
Bra017787	3	30465168	0.0699711	0.13737	AT4G36820		Protein of unknown function (DUF607)
Bra017807	3	30591273	0.163041	0.0857154	AT2G14080		Disease resistance protein (TIR-NBS-LRR class) family
Bra017842	3	30883883	0.302732	0.014227	AT4G37650	SGR7,SHR	GRAS family transcription factor
Bra017866	3	31100003	0.164546	0.0108807	AT1G60940	SNRK2-10,SNRK2.10,SRK2B	SNF1-related protein kinase 2.10
Bra017949	6	9021659	0.229705	0.0098131	AT1G21760	ATFBP7,FBP7	F-box protein 7
Bra017966	6	9147122	0.155037	0.0172565	AT3G49640		Aldolase-type TIM barrel family protein
Bra018155	6	10670561	0.0396341	0.138093
Bra018167	6	10761361	0.0905532	0.143883	AT3G17250		Protein phosphatase 2C family protein
Bra018193	6	10938822	0.119482	0.135376	AT4G32050		neurochondrin family protein
Bra018225	6	11254047	0	0.137015	AT5G06300		Putative lysine decarboxylase family protein
Bra018287	5	7213753	0.00216254	0.13854	AT2G30960
Bra018307	5	7340695	0.166693	0.00373213	AT2G30540		Thioredoxin superfamily protein
Bra018310	5	7351672	0.152682	0.0218931	AT2G30505		Late embryogenesis abundant (LEA) hydroxyproline-rich glycoprotein family
Bra018314	5	7391510	0.167804	0.0547402
Bra018326	5	7476225	0.204126	0.166771	AT2G30230
Bra018342	5	7589417	0.0118267	0.144477	AT4G23640	ATKT3,KUP4,TRH1	Potassium transporter family protein
Bra018366	5	7785952	0.0369099	0.156671	AT2G29680	ATCDC6,CDC6	cell division control 6
Bra018379	5	7846830	0.0331668	0.137406	AT2G29550	TUB7	tubulin beta-7 chain
Bra018403	5	7993963	0.0164439	0.149618
Bra018431	5	8183582	0.184762	0.0504793	AT1G10620		Protein kinase superfamily protein
Bra018476	5	8433926	0.208979	0.00640979	AT5G17490	RGL3	RGA-like protein 3
Bra018479	5	8460067	0.0794018	0.167092	AT4G12420	SKU5	Cupredoxin superfamily protein
Bra018502	5	8727216	0.0781821	0.157204
Bra018511	5	8818117	0.0943396	0.2
Bra018547	5	9139164	0.111456	0.17419	AT5G24220		Lipase class 3-related protein
Bra018560	5	9270127	0.0378106	0.287439	AT4G02270	RHS13	root hair specific 13
Bra018561	5	9276961	0.0268462	0.136046	AT4G02260	AT-RSH1,ATRSH1,RSH1	RELA/SPOT homolog 1
Bra018657	6	2781232	0.152256	0.0563766	AT1G08080	ACA7,ATACA7	alpha carbonic anhydrase 7
Bra018677	6	2668685	0.0109621	0.195459	AT1G07890	APX1,ATAPX01,ATAPX1,CS1,MEE6	ascorbate peroxidase 1
Bra018695	6	2572864	0.163637	0.0144756	AT1G47960	ATC/VIF1,C/VIF1	cell wall / vacuolar inhibitor of fructosidase 1
Bra018714	6	2394332	0.110995	0.174874	AT1G48230		nodulin MtN21 /EamA-like transporter family protein
Bra018822	6	1758046	0.264601	0.0140726
Bra018878	6	1477541	0.164018	0.0925292	AT1G50930
Bra018879	6	1468697	0.0176677	0.30836	AT1G50790		Plant mobile domain protein family
Bra018899	6	1367370	0.0279508	0.160639	AT1G51190	PLT2	Integrase-type DNA-binding superfamily protein
Bra018905	6	1333614	0.0356671	0.174696	AT1G32750	GTD1,HAC13,HAF01,HAF1,TAF1	HAC13 protein (HAC13)
Bra018911	6	1309463	0.0797347	0.1378	AT1G51460		ABC-2 type transporter family protein
Bra018921	6	1254619	0.0684558	0.13982	AT1G51640	ATEXO70G2,EXO70G2	exocyst subunit exo70 family protein G2
Bra018929	6	1202731	0.00244985	0.145184	AT2G33470	ATGLTP1,GLTP1	glycolipid transfer protein 1
Bra018965	6	992238	0.0119938	0.147195	AT1G52343
Bra018975	6	922171	0.256699	0.0376713
Bra018989	6	858771	0.0368824	0.323368	AT1G52790		2-oxoglutarate (2OG) and Fe(II)-dependent oxygenase superfamily protein
Bra018991	6	853917	0.164869	0.00941157	AT1G52810		2-oxoglutarate (2OG) and Fe(II)-dependent oxygenase superfamily protein
Bra019002	6	802675	0.0261465	0.154161	AT3G15450		Aluminium induced protein with YGL and LRDR motifs
Bra019007	6	776396	0.166055	0.053279	AT1G53025		Ubiquitin-conjugating enzyme family protein
Bra019059	3	26517961	0.034158	0.181667	AT4G21380	ARK3,RK3	receptor kinase 3
Bra019078	3	26443752	0.0335925	0.183065	AT4G27000	ATRBP45C	RNA-binding (RRM/RBD/RNP motifs) family protein
Bra019088	3	26378480	0.0122963	0.135762	AT4G26710		ATPase, V0 complex, subunit E
Bra019131	3	26165714	0.0203989	0.240099	AT4G26010		Peroxidase superfamily protein
Bra019141	3	26101714	0.0474835	0.172348	AT4G25820	ATXTH14,XTH14,XTR9	xyloglucan endotransglucosylase/hydrolase 14
Bra019166	3	25908968	0.0110818	0.180294	AT4G25410		basic helix-loop-helix (bHLH) DNA-binding superfamily protein
Bra019220	3	25629360	0.0914308	0.136795	AT4G24550		Clathrin adaptor complexes medium subunit family protein
Bra019280	3	25272115	0.176855	0.0193876	AT4G23680		Polyketide cyclase/dehydrase and lipid transport superfamily protein
Bra019295	3	25133879	0.0101128	0.146867	AT4G23570	SGT1A	phosphatase-related
Bra019313	3	25031741	0.0368411	0.198326	AT4G23300	CRK22	cysteine-rich RLK (RECEPTOR-like protein kinase) 22
Bra019408	3	24353976	0.192557	0.091281	AT4G21970		Protein of unknown function, DUF584
Bra019528	6	12529447	0.00583446	0.150811	AT3G48170	ALDH10A9	aldehyde dehydrogenase 10A9
Bra019637	6	5373573	0.252708	0.0420206	AT3G52960		Thioredoxin superfamily protein
Bra019691	6	4941496	0.0445602	0.156296	AT1G14020		O-fucosyltransferase family protein
Bra019763	6	4555176	0.302542	0.0229493	AT1G12400		Nucleotide excision repair, TFIIH, subunit TTDA
Bra019766	6	4534569	0.0608938	0.151691	AT1G12430	ARK3,PAK	armadillo repeat kinesin 3
Bra019780	6	4437804	0.212857	0.00963609	AT1G12680	PEPKR2	phosphoenolpyruvate carboxylase-related kinase 2
Bra019890	6	3855856	0.0340136	0.16758	AT1G10940	ASK1,SNRK2-4,SNRK2.4,SRK2A	Protein kinase superfamily protein
Bra019898	6	3817445	0.169221	0.0110076	AT1G10840	TIF3H1	translation initiation factor 3 subunit H1
Bra019917	6	3722606	0.252387	0.191581	AT2G39540		Gibberellin-regulated family protein
Bra020028	6	3201502	0.0977878	0.136044	AT1G09370		Plant invertase/pectin methylesterase inhibitor superfamily protein
Bra020049	2	4816084	0.0797915	0.136945	AT5G19570
Bra020275	2	5990576	0.209018	0.110255	AT3G45980	H2B,HTB9	Histone superfamily protein
Bra020328	2	6239033	0.068273	0.195096	AT5G59030	COPT1	copper transporter 1
Bra020371	2	6445698	0.163406	0.0716606	AT5G58380	CIPK10,PKS2,SIP1,SNRK3.8	SOS3-interacting protein 1
Bra020416	2	6617422	0.0438871	0.172414
Bra020433	2	6735184	0.0141747	0.139024	AT5G57560	TCH4,XTH22	Xyloglucan endotransglucosylase/hydrolase family protein
Bra020482	2	25090380	0.0220092	0.167373	AT2G21655		Protein of unknown function (DUF784)
Bra020539	2	24705117	0.169975	0.0247144	AT5G26330		Cupredoxin superfamily protein
Bra020617	2	24183957	0.197271	0.0796223	AT5G28650	ATWRKY74,WRKY74	WRKY DNA-binding protein 74
Bra020688	2	23750701	0.00395189	0.26181	AT5G13930	ATCHS,CHS,TT4	Chalcone and stilbene synthase family protein
Bra021012	8	10496479	0.00930105	0.165671	AT4G18290	KAT2	potassium channel in Arabidopsis thaliana 2
Bra021050	8	10219655	0.0833255	0.140625	AT3G30430		F-box family protein
Bra021060	8	10129868	0.0734933	0.155791	AT4G17250
Bra021207	1	23355408	0.25	0.116699
Bra021252	1	23055496	0.180434	0.0292593
Bra021284	1	22781929	0.040535	0.148874	AT5G25475		AP2/B3-like transcriptional factor family protein
Bra021308	1	22542909	0.196154	0.0243586	AT1G61860		Protein kinase superfamily protein
Bra021309	1	22537724	0.155875	0.0346464	AT1G61860		Protein kinase superfamily protein
Bra021325	1	26264107	0.00210771	0.152823	AT1G54850		HSP20-like chaperones superfamily protein
Bra021326	1	26230493	0.0349815	0.149594	AT1G54840		HSP20-like chaperones superfamily protein
Bra021334	1	26043489	0.00873651	0.16875	AT1G54650		Methyltransferase family protein
Bra021349	1	25716089	0.0346068	0.154954	AT3G43720		Bifunctional inhibitor/lipid-transfer protein/seed storage 2S albumin superfamily protein
Bra021388	1	25421008	0.0651031	0.25	AT2G47180	AtGolS1,GolS1	galactinol synthase 1
Bra021537	1	24691071	0.0501027	0.161891	AT1G54070		Dormancy/auxin associated family protein
Bra021620	4	13471008	0.155577	0.0254116	AT2G30210	LAC3	laccase 3
Bra021645	4	13623945	0.269126	0.0165725	AT5G03495		RNA-binding (RRM/RBD/RNP motifs) family protein
Bra021728	4	14140637	0.152706	0.0469566	AT2G31480
Bra021802	4	14579989	0.199216	0.024962	AT2G33060	AtRLP27,RLP27	receptor like protein 27
Bra021807	4	14624770	0.260576	0.0321371	AT2G32690	ATGRP23,GRP23	glycine-rich protein 23
Bra021828	4	14749100	0.15763	0.0409515	AT2G33120	ATVAMP722,SAR1,VAMP722	synaptobrevin-related protein 1
Bra021830	4	14762572	0.207994	0.0404764	AT2G33160		glycoside hydrolase family 28 protein / polygalacturonase (pectinase) family protein
Bra022092	2	19210879	0.0443514	0.134648	AT5G47030		ATPase, F1 complex, delta/epsilon subunit
Bra022190	5	19202221	0.0092749	0.231117
Bra022262	5	18778087	0.0629193	0.180326	AT3G17930
Bra022319	5	18437218	0.0308056	0.16266	AT3G18400	anac058,NAC058	NAC domain containing protein 58
Bra022354	5	18216936	0.0126789	0.174549	AT3G18773		RING/U-box superfamily protein
Bra022360	5	18188424	0.065219	0.201104	AT3G18820	ATRAB7B,ATRABG3F,RAB71,RAB7B,RABG3F	RAB GTPase homolog G3F
Bra022378	5	18085618	0.0369421	0.230117	AT3G19010		2-oxoglutarate (2OG) and Fe(II)-dependent oxygenase superfamily protein
Bra022714	2	7850924	0.058902	0.137412	AT5G54370		Late embryogenesis abundant (LEA) protein-related
Bra022740	2	7682935	0.025641	0.277531	AT4G34320		Protein of unknown function (DUF677)
Bra022770	3	6951036	0.118262	0.146589
Bra022803	3	7143087	0.0213868	0.145483	AT2G30490	ATC4H,C4H,CYP73A5,REF3	cinnamate-4-hydroxylase
Bra022818	3	7238509	0.199241	0.0261914	AT2G30910	ARPC1,ARPC1A	actin-related protein C1A
Bra022831	3	7306167	0.199645	0.0535426	AT2G31180	ATMYB14,MYB14,MYB14AT	myb domain protein 14
Bra022837	3	7337770	0.193978	0.0428209	AT2G31360	ADS2,DS2	16:0delta9 desaturase 2
Bra022901	3	7651357	0.185988	0.0240286	AT2G32760
Bra023003	3	8178693	0.161296	0.0226721	AT2G35190	ATNPSN11,NPSN11,NSPN11	novel plant snare 11
Bra023024	3	8280996	0.00691652	0.166871	AT2G35680		Phosphotyrosine protein phosphatases superfamily protein
Bra023070	3	8520405	0.0148075	0.244672	AT2G36450	HRD	Integrase-type DNA-binding superfamily protein
Bra023151	9	21223713	0.172147	0.0470849	AT1G30900	BP80-3;3,VSR3;3,VSR6	VACUOLAR SORTING RECEPTOR 6
Bra023177	9	20972637	0.0282967	0.159236
Bra023243	9	20335567	0.00455216	0.154346	AT1G32150	AtbZIP68,bZIP68	basic region/leucine zipper transcription factor 68
Bra023280	9	19988203	0.0634856	0.17598	AT1G32700		PLATZ transcription factor family protein
Bra023283	9	19949509	0.0425359	0.156291	AT2G26550	HO2	heme oxygenase 2
Bra023290	9	19867737	0.0214607	0.136142	AT1G32780		GroES-like zinc-binding dehydrogenase family protein
Bra023291	9	19863498	0.0657737	0.138947	AT1G32790	CID11	CTC-interacting domain 11
Bra023294	9	19837582	0.168356	0.168843	AT1G32920
Bra023302	9	19744116	0.371041	0.0623231	AT1G32990	PRPL11	plastid ribosomal protein l11
Bra023306	9	19686508	0.319626	0.170808	AT3G27890	NQR	NADPH:quinone oxidoreductase
Bra023325	2	2846522	0.161612	0.00919491	AT5G11440	CID5,IPD1	CTC-interacting domain 5
Bra023331	2	2878462	0.153569	0.0368499	AT5G11580		Regulator of chromosome condensation (RCC1) family protein
Bra023334	2	2903186	0.166007	0.00781316	AT5G11630
Bra023369	2	3038722	0.0226278	0.135941	AT5G12260
Bra023390	2	3156932	0.0154694	0.17717	AT5G13070		MSF1-like family protein
Bra023424	2	3315716	0.00474927	0.211609	AT5G13620
Bra023451	2	3428615	0.00291414	0.150234	AT1G61566	RALFL9	ralf-like 9
Bra023455	2	3436857	0.153551	0.0144058	AT5G14320		Ribosomal protein S13/S18 family
Bra023554	2	3908290	0.133101	0.160528
Bra023567	2	3959600	0.089722	0.142857
Bra023613	2	4192814	0.002457	0.152833	AT5G17340		Putative membrane lipoprotein
Bra023668	2	4429527	0.046324	0.142815	AT5G18230		transcription regulator NOT2/NOT3/NOT5 family protein
Bra023690	2	4551649	0.017893	0.149384	AT5G18630		alpha/beta-Hydrolases superfamily protein
Bra023692	2	4567584	0.168858	0.121174
Bra023702	2	4634588	0.0650653	0.172062	AT3G06130		Heavy metal transport/detoxification superfamily protein
Bra023719	1	19306783	0.152192	0.0293287	AT3G23560	ALF5	MATE efflux family protein
Bra023745	1	19544398	0.0234076	0.168408
Bra023776	1	19863096	0.198356	0.146193	AT3G04620		Alba DNA/RNA-binding protein
Bra023892	1	20866563	0.122126	0.2
Bra023957	3	28600767	0.0310791	0.136384	AT4G32290		Core-2/I-branching beta-1,6-N-acetylglucosaminyltransferase family protein
Bra023971	3	28534910	0.0393431	0.142658	AT4G31930		Mitochondrial glycoprotein family protein
Bra024060	3	27907984	0.159891	0.00432553	AT4G30600		signal recognition particle receptor alpha subunit family protein
Bra024158	3	27250688	0.17014	0.0560134	AT4G29180	RHS16	root hair specific 16
Bra024183	3	27060492	0.153979	0.052217	AT4G28730		Glutaredoxin family protein
Bra024235	3	26737080	0.187906	0.0222672	AT4G28000		P-loop containing nucleoside triphosphate hydrolases superfamily protein
Bra024261	6	14594734	0.0354551	0.141927	AT5G64040	PSAN	photosystem I reaction center subunit PSI-N, chloroplast, putative / PSI-N, putative (PSAN)
Bra024269	6	14647635	0.0105641	0.13493	AT5G64120		Peroxidase superfamily protein
Bra024427	6	15744523	0.0476191	0.150634	AT5G65890	ACR1	ACT domain repeat 1
Bra024462	6	15943949	0.022644	0.145106	AT2G18540		RmlC-like cupins superfamily protein
Bra024466	6	15964650	0.00288097	0.138564	AT2G18450	SDH1-2	succinate dehydrogenase 1-2
Bra024483	6	16103483	0.0160446	0.145499	AT2G17990
Bra024499	6	16242620	0.155096	0.0356063	AT2G17660		RPM1-interacting protein 4 (RIN4) family protein
Bra024554	9	24444397	0.0307204	0.144965	AT1G22960		Pentatricopeptide repeat (PPR) superfamily protein
Bra024566	9	24365554	0.223214	0.00582295	AT1G70780
Bra024639	9	23882389	0.0386755	0.228345
Bra024689	9	23487049	0.0281453	0.150067	AT1G26750
Bra024738	9	23143509	0.1108	0.150487	AT1G25530		Transmembrane amino acid transporter family protein
Bra024767	9	22885641	0.284102	0.050117	AT1G25270		nodulin MtN21 /EamA-like transporter family protein
Bra024907	6	24214682	0.160024	0.0151825	AT2G01080		Late embryogenesis abundant (LEA) hydroxyproline-rich glycoprotein family
Bra025153	6	23154418	0.182258	0.0108659	AT3G25640		Protein of unknown function, DUF617
Bra025183	6	22907993	0.107975	0.16059
Bra025332	6	22116182	0.0116272	0.136078	AT3G28420		Putative membrane lipoprotein
Bra025395	6	21826763	0.0120857	0.138926	AT5G39320		UDP-glucose 6-dehydrogenase family protein
Bra025438	4	8731002	0.221459	0.0547778	AT5G37780	ACAM-1,CAM1,TCH1	calmodulin 1
Bra025467	4	8557482	0.190719	0.0282208	AT5G40910		Disease resistance protein (TIR-NBS-LRR class) family
Bra025490	4	8403280	0.0456631	0.162617	AT5G41570	ATWRKY24,WRKY24	WRKY DNA-binding protein 24
Bra025504	4	8288531	0.219805	0.0501938	AT5G41350		RING/U-box superfamily protein
Bra025511	4	8233425	0.17091	0.0216962	AT1G63470		AT hook motif DNA-binding family protein
Bra025516	4	8186985	0.220411	0.0259696	AT5G41170		Pentatricopeptide repeat (PPR-like) superfamily protein
Bra025528	4	8116471	0.192598	0.0307519	AT5G41030		TCP family transcription factor
Bra025533	4	8096644	0.194707	0.0524944	AT5G40960		Protein of unknown function (DUF 3339)
Bra025543	4	8021142	0.19463	0.0379174	AT5G38260		Protein kinase superfamily protein
Bra025544	4	8018052	0.368151	0.0822936	AT5G40810		Cytochrome C1 family
Bra025545	4	8006307	0.226837	0.0745166	AT5G40800
Bra025546	4	7987857	0.223833	0.0404031	AT5G40790
Bra025547	4	7978458	0.218372	0.0261265	AT5G40780	LHT1	lysine histidine transporter 1
Bra025596	4	7613918	0.170474	0.0403881	AT4G33410	ATSPPL1,SPPL1	SIGNAL PEPTIDE PEPTIDASE-LIKE 1
Bra025612	4	7495597	0.157516	0.0194072	AT2G04690		Pyridoxamine 5\'-phosphate oxidase family protein
Bra025614	4	7485597	0.166577	0.0588009	AT2G23580	ABE4,ATMES4,MES4	methyl esterase 4
Bra025654	4	7230298	0.163152	0.0190118	AT5G39670		Calcium-binding EF-hand family protein
Bra025687	6	7289578	0.161722	0.0205076	AT1G18800	NRP2	NAP1-related protein 2
Bra025701	6	7380822	0.0687545	0.148363	AT1G64105	ANAC027,NAC027	NAC domain containing protein 27
Bra025708	6	7406404	0.173566	0.0395123	AT1G19050	ARR7	response regulator 7
Bra026140	6	5902222	0.0158363	0.139784	AT1G15360	SHN1,WIN1	Integrase-type DNA-binding superfamily protein
Bra026212	6	5560187	0.101367	0.226309	AT1G14480		Ankyrin repeat family protein
Bra026216	6	5542824	0.324481	0.0999358	AT1G14470		Pentatricopeptide repeat (PPR) superfamily protein
Bra026265	1	10305427	0.023769	0.182801	AT4G28330
Bra026305	1	10116137	0.0747921	0.144806	AT4G27810
Bra026320	1	10042208	0.199565	0.0138903	AT5G54160	ATOMT1,OMT1	O-methyltransferase 1
Bra026437	1	9306906	0.0558291	0.142449	AT5G16700		Glycosyl hydrolase superfamily protein
Bra026447	1	9264895	0.00901596	0.13754	AT5G56520
Bra026503	1	8959494	0.182262	0.114625	AT5G23310	FSD3	Fe superoxide dismutase 3
Bra026540	2	20097653	0.011557	0.136441	AT2G03750		P-loop containing nucleoside triphosphate hydrolases superfamily protein
Bra026545	2	20132491	0.00386752	0.135762	AT2G03680	SKU6,SPR1	spiral1
Bra026546	2	20134933	0.202182	0.0119778	AT4G34131	UGT73B3	UDP-glucosyl transferase 73B3
Bra026553	2	20166093	0.0482506	0.160661	AT2G03350		Protein of unknown function, DUF538
Bra026556	2	20198207	0.175177	0.00848087	AT2G03300		Toll-Interleukin-Resistance (TIR) domain family protein
Bra026557	2	20209555	0.0167655	0.170381
Bra026583	2	20420236	0.272089	0.0609552	AT2G02720		Pectate lyase family protein
Bra026696	9	33257460	0.00781419	0.15606	AT1G16950
Bra026796	9	33736564	0.0387985	0.13917	AT1G14870	PCR2	PLANT CADMIUM RESISTANCE 2
Bra026837	9	33928225	0.177728	0.107428	AT1G14350	AtMYB124,FLP,MYB124	Duplicated homeodomain-like superfamily protein
Bra027223	5	19788696	0.19837	0.0228889	AT3G15640		Rubredoxin-like superfamily protein
Bra027268	5	20018244	0.19192	0.0205724	AT3G15240		Serine/threonine-protein kinase WNK (With No Lysine)-related
Bra027341	5	20420547	0.182607	0.00876279	AT3G14400	UBP25	ubiquitin-specific protease 25
Bra027471	9	14082798	0.0498178	0.156009	AT5G43050	NPQ6	Protein of unknown function (DUF565)
Bra027500	9	13812860	0.192843	0.0211479	AT5G43540		C2H2 and C2HC zinc fingers superfamily protein
Bra027505	9	13772185	0.216038	0.00073178	AT5G43810	AGO10,PNH,ZLL	Stabilizer of iron transporter SufD / Polynucleotidyl transferase
Bra027525	9	13587280	0.00893004	0.144149	AT5G44070	ARA8,ATPCS1,CAD1,PCS1	phytochelatin synthase 1 (PCS1)
Bra027739	9	6526327	0.0416702	0.2697
Bra027740	9	6522962	0.0281776	0.2791
Bra027785	9	6209718	0.0291372	0.155828	AT1G63820		CCT motif family protein
Bra027841	9	9163563	0.00758714	0.320644	AT3G43850
Bra027916	9	9824915	0.183754	0.074603	AT1G62290		Saposin-like aspartyl protease family protein
Bra027988	9	19673577	0.25549	0.0157291	AT1G33265		Transmembrane proteins 14C
Bra028012	9	19390802	0.0322232	0.138361	AT1G33780		Protein of unknown function (DUF179)
Bra028017	9	19347319	0.00896971	0.141715	AT1G33980	ATUPF3,UPF3	Smg-4/UPF3 family protein
Bra028031	9	19228282	0.0777359	0.164326	AT1G34065	SAMC2	S-adenosylmethionine carrier 2
Bra028042	9	19106039	0.0223342	0.162915	AT1G34220		Regulator of Vps4 activity in the MVB pathway protein
Bra028044	9	19073724	0.0153445	0.252582	AT1G34245	EPF2	Putative membrane lipoprotein
Bra028055	9	18933043	0.0138229	0.164679	AT1G34380		5\'-3\' exonuclease family protein
Bra028065	9	18745677	0.0372548	0.239114	AT1G34750		Protein phosphatase 2C family protein
Bra028073	9	18613627	0.341908	0.0149087
Bra028086	9	18473109	0.0234793	0.223994
Bra028123	4	5921214	0.0139562	0.162647	AT5G37480
Bra028215	4	6755598	0.173321	0.0334325
Bra028247	4	7093962	0.168485	0.0154908	AT5G39460		F-box family protein
Bra028264	1	19160768	0.107459	0.17261	AT5G51560		Leucine-rich repeat protein kinase family protein
Bra028311	1	18710083	0.15625	0.0645235	AT5G52470	ATFBR1,ATFIB1,FBR1,FIB1,SKIP7	fibrillarin 1
Bra028642	2	2729394	0.0229397	0.157364
Bra028758	2	2181870	0.210984	0.0346363	AT5G05440	PYL5,RCAR8	Polyketide cyclase/dehydrase and lipid transport superfamily protein
Bra028847	2	1766198	0.265508	0.0543925	AT5G03180		RING/U-box superfamily protein
Bra028865	2	1700035	0.186742	0.0235901	AT5G02760		Protein phosphatase 2C family protein
Bra028891	2	1564356	0.186072	0.0182748
Bra028898	2	1518201	0.156405	0.0453074	AT5G01370	ACI1	ALC-interacting protein 1
Bra028903	2	1498479	0.159257	0.00599777	AT3G49420		Got1/Sft2-like vescicle transport protein family
Bra028904	2	1497635	0.195147	0.0310313	AT5G01470		S-adenosyl-L-methionine-dependent methyltransferases superfamily protein
Bra028921	3	5422706	0.171766	0.0341817	AT5G56510	APUM12,PUM12	pumilio 12
Bra028922	3	5430078	0.154235	0.0328842	AT5G56500		TCP-1/cpn60 chaperonin family protein
Bra029019	3	5893472	0.165297	0.0158936	AT5G54585
Bra029032	3	5975743	0.0126677	0.14347
Bra029091	3	6315298	0.0488032	0.143699	AT5G53180	ATPTB2,PTB2	polypyrimidine tract-binding protein 2
Bra029107	3	6399063	0.0196688	0.168314	AT5G52760		Copper transport protein family
Bra029158	3	6620846	0.0419108	0.136035	AT5G51830		pfkB-like carbohydrate kinase family protein
Bra029267	2	26225665	0.013623	0.150483	AT5G62350		Plant invertase/pectin methylesterase inhibitor superfamily protein
Bra029293	2	26070740	0.16775	0.0241265	AT5G62000	ARF1-BP,ARF2,HSS,ORE14	auxin response factor 2
Bra029377	2	25548208	0.0544722	0.137731	AT5G23580	ATCDPK9,ATCPK12,CDPK9,CPK12	calmodulin-like domain protein kinase 9
Bra029389	2	25476787	0.0169305	0.159991	AT5G23980	ATFRO4,FRO4	ferric reduction oxidase 4
Bra029539	9	17214074	0.155627	0.0112906	AT4G04960		Concanavalin A-like lectin protein kinase family protein
Bra029685	5	22658570	0.170571	0.0905676	AT3G07890		Ypt/Rab-GAP domain of gyp1p superfamily protein
Bra029732	5	22478038	0.169863	0.026159	AT3G08940	LHCB4.2	light harvesting complex photosystem II
Bra029835	5	22066156	0.0944125	0.152488	AT3G10400		RNA recognition motif and CCHC-type zinc finger domains containing protein
Bra029839	5	22052186	0.188588	0.0138091	AT4G04690		F-box and associated interaction domains-containing protein
Bra029996	1	15577733	0.155498	0.101133	AT5G12270		2-oxoglutarate (2OG) and Fe(II)-dependent oxygenase superfamily protein
Bra030000	1	15610798	0.0010582	0.171578	AT3G50280		HXXXD-type acyl-transferase family protein
Bra030003	1	15654886	0.0533516	0.161873	AT3G50340
Bra030020	1	15817426	0.154188	0.122556	AT3G50580
Bra030026	7	7080022	0.199348	0.0370705	AT1G24350		Acid phosphatase/vanadium-dependent haloperoxidase-related protein
Bra030142	7	6241198	0.18023	0.0852328	AT1G29520		AWPM-19-like family protein
Bra030148	7	6231854	0.152045	0.11234	AT2G47850		Zinc finger C-x8-C-x5-C-x3-H type family protein
Bra030191	4	10152895	0.159784	0.0743384	AT5G49160	DDM2,DMT01,DMT1,MET1,MET2,METI	methyltransferase 1
Bra030192	4	10147200	0.212475	0.0306616
Bra030193	4	10144236	0.153164	0.0301093
Bra030222	4	9866643	0.168409	0.0243244	AT2G22630	AGL17	AGAMOUS-like 17
Bra030255	4	9596616	0.178221	0.0254603	AT2G22200		Integrase-type DNA-binding superfamily protein
Bra030292	4	9319084	0	0.149238	AT1G13590	ATPSK1,PSK1	phytosulfokine 1 precursor
Bra030295	4	9297198	0.213958	0.0410192	AT2G21520		Sec14p-like phosphatidylinositol transfer family protein
Bra030304	4	9231929	0.15171	0.0379577	AT2G21300		ATP binding microtubule motor family protein
Bra030305	4	9221657	0.0541497	0.16435	AT2G21290
Bra030315	4	9160654	0.17597	0.0126642	AT2G21195
Bra030331	4	9058590	0.20741	0.0305825	AT5G40670		PQ-loop repeat family protein / transmembrane family protein
Bra030335	4	9030973	0.159032	0	AT5G40280	ATFTB,ERA1,WIG	Prenyltransferase family protein
Bra030344	4	8998532	0.169666	0.0274564
Bra030361	4	8847826	0.165396	0.0181818	AT2G39782
Bra030381	5	10738661	0.0434549	0.167475	AT1G52500	ATFPG-1,ATFPG-2,ATMMH-1,ATMMH-2,FPG-1,FPG-2,MMH-1,MMH-2	MUTM homolog-1
Bra030479	5	11697292	0.0153837	0.20512
Bra030502	8	21546547	0.0803793	0.179974	AT1G02420		Pentatricopeptide repeat (PPR) superfamily protein
Bra030505	8	21530075	0.157286	0.0231076	AT1G02610		RING/FYVE/PHD zinc finger superfamily protein
Bra030529	8	21447746	0.052976	0.146558	AT1G03330		Small nuclear ribonucleoprotein family protein
Bra030563	8	21301993	0.0412677	0.144444
Bra030630	8	21007767	0.162219	0.0282775	AT1G05894
Bra030633	8	20997232	0.164508	0.068142	AT1G06010
Bra030634	8	20995674	0.160459	0.0103075	AT1G06020		pfkB-like carbohydrate kinase family protein
Bra030640	8	20980451	0.195877	0.0175294	AT1G06200		Peptidase S24/S26A/S26B/S26C family protein
Bra030649	8	20958335	0.162019	0.0186393	AT1G06350		Fatty acid desaturase family protein
Bra030650	8	20951887	0.345378	0.023173	AT1G06360		Fatty acid desaturase family protein
Bra030678	8	20841147	0.21452	0.00683842	AT1G07340	ATSTP2,STP2	sugar transporter 2
Bra030702	8	20740663	0.0504086	0.186271	AT1G07720	KCS3	3-ketoacyl-CoA synthase 3
Bra030766	8	20434262	0.15832	0.0585699	AT1G09290
Bra030828	8	120997	0.207074	0.0329126	AT1G63190		Cystatin/monellin superfamily protein
Bra030871	8	402910	0.00814823	0.324471
Bra030921	8	798934	0.0187011	0.152567	AT1G53850	ATPAE1,PAE1	20S proteasome alpha subunit E1
Bra030928	8	847250	0.2	0	AT5G66200	ARO2	armadillo repeat only 2
Bra030961	8	1124224	0.0633319	0.137457	AT1G53100		Core-2/I-branching beta-1,6-N-acetylglucosaminyltransferase family protein
Bra031108	9	32454993	0	0.154689
Bra031122	9	32376086	0.00952391	0.149258
Bra031201	9	32034047	0.156847	0.0535315	AT2G21560
Bra031455	1	17291427	0.0145563	0.136341	AT1G61105		Toll-Interleukin-Resistance (TIR) domain family protein
Bra031775	9	34791130	0.0591695	0.138687	AT1G11655
Bra031807	2	27809277	0.2	0.0526678
Bra031873	2	27363322	0.13569	0.13704	AT5G65207
Bra031878	2	27346724	0.229041	0.00536299	AT5G65158		Lipase/lipooxygenase, PLAT/LH2 family protein
Bra031880	2	27319222	0.181052	0.0020517	AT5G65130		Integrase-type DNA-binding superfamily protein
Bra031895	2	27236803	0.221107	0.0424705	AT5G64900	ATPEP1,PEP1,PROPEP1	precursor of peptide 1
Bra031932	2	27049952	0.175626	0.102799	AT5G64130		cAMP-regulated phosphoprotein 19-related protein
Bra031956	2	26925281	0.0268617	0.135596	AT1G79950		RAD3-like DNA-binding helicase protein
Bra031968	2	26881723	0.159876	0.0219388	AT3G03870
Bra031970	2	26869883	0.201246	0.0525196	AT3G03826
Bra032001	2	26708515	0.183876	0.0626359
Bra032044	4	11271147	0.209829	0.034529	AT2G25140	CLPB-M,CLPB4,HSP98.7	casein lytic proteinase B4
Bra032053	4	11211502	0.176908	0.0405391	AT2G24960
Bra032105	4	10878681	0.238783	0.0330713	AT2G24320		alpha/beta-Hydrolases superfamily protein
Bra032106	4	10876662	0.256069	0.0189671	AT2G24310
Bra032108	4	10871290	0.300714	0.0369442	AT4G30996		Protein of unknown function (DUF1068)
Bra032109	4	10867144	0.154068	0.0404251	AT2G24280		alpha/beta-Hydrolases superfamily protein
Bra032188	4	10186968	0.176285	0.0296819	AT2G23030	SNRK2-9,SNRK2.9	SNF1-related protein kinase 2.9
Bra032207	5	12923516	0.00785588	0.164179
Bra032308	9	22648819	0.153824	0.00859747
Bra032320	9	22569159	0.173556	0.0222661	AT5G32440		Ubiquitin system component Cue protein
Bra032374	9	22063406	0.179592	0.0295683	AT1G30270	ATCIPK23,CIPK23,LKS1,SnRK3.23	CBL-interacting protein kinase 23
Bra032375	9	22055465	0.174552	0.045595	AT1G30280		Chaperone DnaJ-domain superfamily protein
Bra032438	9	36068706	0.0209434	0.149385	AT1G06090		Fatty acid desaturase family protein
Bra032439	9	36073286	0	0.170913	AT3G05170		Phosphoglycerate mutase family protein
Bra032446	9	36101041	0.0676131	0.207567	AT1G05950
Bra032639	9	36968113	0.00718844	0.162517	AT1G01540		Protein kinase superfamily protein
Bra032803	9	12678712	0.204555	0.104938	AT1G24450	NFD2	Ribonuclease III family protein
Bra032809	9	12646099	0.0396389	0.15
Bra032907	9	11913350	0.158078	0.0285744	AT1G28410
Bra032938	2	22401875	0.013835	0.149885	AT3G26660	LBD24	LOB domain-containing protein 24
Bra032945	2	22370240	0.13773	0.169482	AT3G26740	CCL	CCR-like
Bra033167	2	17153414	0.0108926	0.267059	AT5G23800	ATDUF10,DUF 10	DOMAIN OF UNKNOWN FUNCTION 724 10
Bra033171	2	17215508	0.0457659	0.152802	AT4G10450		Ribosomal protein L6 family
Bra033190	2	17437494	0.00343614	0.212479	AT4G34770		SAUR-like auxin-responsive protein family
Bra033315	10	4309263	0.156255	0.0580018	AT1G02340	FBI1,HFR1,REP1,RSF1	basic helix-loop-helix (bHLH) DNA-binding superfamily protein
Bra033326	10	4254261	0.240603	0.142699	AT1G45063		copper ion binding;electron carriers
Bra033333	10	4199324	0.0591827	0.143859	AT1G02570
Bra033450	4	4282691	0.167307	0.0627543	AT3G52170		DNA binding
Bra033456	4	4310702	0.0267226	0.161594	AT2G35280		F-box family protein
Bra033506	1	11522464	0.0337926	0.495419
Bra033507	1	11518741	0.0291734	0.13968	AT4G15740		Calcium-dependent lipid-binding (CaLB domain) family protein
Bra033510	1	11496008	0.20959	0.133283
Bra033588	6	26097278	0.0133605	0.147574	AT4G38960		B-box type zinc finger family protein
Bra033601	6	26045678	0.197197	0.0334955	AT4G39180	ATSEC14,SEC14	Sec14p-like phosphatidylinositol transfer family protein
Bra033611	6	26020481	0.170881	0.0306241	AT4G39270		Leucine-rich repeat protein kinase family protein
Bra033617	6	25984929	0.0813648	0.14879
Bra033752	6	25265470	0.0244407	0.137336	AT5G44560	VPS2.2	SNF7 family protein
Bra033807	1	14004582	0.0450463	0.146881	AT3G46680		UDP-Glycosyltransferase superfamily protein
Bra033866	5	14599389	0.170269	0.014003	AT1G31920		Tetratricopeptide repeat (TPR)-like superfamily protein
Bra033871	5	14662624	0.185373	0.055459	AT1G31860	AT-IE,HISN2	histidine biosynthesis bifunctional protein (HISIE)
Bra033887	5	14819749	0.183694	0.0207155	AT5G47820	FRA1	P-loop containing nucleoside triphosphate hydrolases superfamily protein
Bra033901	5	15007340	0.193535	0.0120643	AT3G22890	APS1	ATP sulfurylase 1
Bra033917	5	15212363	0.0913462	0.175647
Bra033943	2	10749669	0.162009	0.0113665	AT4G09490		Polynucleotidyl transferase, ribonuclease H-like superfamily protein
Bra033951	2	10660471	0.156832	0.0188742	AT1G68230		Reticulon family protein
Bra033964	2	10568437	0.0873397	0.181852	AT1G68040		S-adenosyl-L-methionine-dependent methyltransferases superfamily protein
Bra033968	2	10551054	0.156759	0.00933032	AT1G67980	CCOAMT	caffeoyl-CoA 3-O-methyltransferase
Bra033973	2	10531189	0.181468	0.0179973	AT1G67870		glycine-rich protein
Bra034006	2	10269540	0.160097	0.0412256	AT1G67320		DNA primase, large subunit family
Bra034044	1	27715256	0.0909718	0.136775	AT4G33070		Thiamine pyrophosphate dependent pyruvate decarboxylase family protein
Bra034053	1	27677160	0.192447	0.021154	AT3G09085		Protein of unknown function (DUF962)
Bra034140	1	27251422	0.173016	0.0441118	AT3G10720		Plant invertase/pectin methylesterase inhibitor superfamily
Bra034161	1	27144163	0.037571	0.212277	AT3G05650	AtRLP32,RLP32	receptor like protein 32
Bra034329	4	11933855	0.238341	0.0337496	AT2G27180
Bra034332	4	11946378	0.172498	0.0347588	AT2G27210	BSL3	BRI1 suppressor 1 (BSU1)-like 3
Bra034350	4	12061140	0.230769	0.0462735
Bra034559	8	12827929	0.163651	0.0113247	AT4G33380
Bra034589	8	12647130	0.223803	0.0218154	AT1G27320	AHK3,HK3	histidine kinase 3
Bra034592	8	12638155	0.0440326	0.14782	AT4G33920		Protein phosphatase 2C family protein
Bra034602	8	12582143	0.272316	0.0143216	AT4G34100		RING/U-box superfamily protein
Bra034656	8	12244656	0.0203427	0.203286	AT4G34800		SAUR-like auxin-responsive protein family
Bra034788	5	21414732	0.157064	0.00892381	AT1G45190	DD18	downregulated in DIF1 18
Bra034804	5	21500783	0.154696	0.0284029	AT3G11890		Sterile alpha motif (SAM) domain-containing protein
Bra034876	8	5807261	0.0741997	0.188868
Bra035139	7	22332824	0.164876	0.0834668	AT1G79720		Eukaryotic aspartyl protease family protein
Bra035425	1	16394380	0.15593	0.0392074	AT1G59760		RNA helicase, ATP-dependent, SK12/DOB1 protein
Bra035432	1	16337674	0.152208	0.0741196	AT4G01220		Nucleotide-diphospho-sugar transferase family protein
Bra035437	1	16276713	0.158318	0.0238465	AT1G59580	ATMPK2,MPK2	mitogen-activated protein kinase homolog 2
Bra035465	1	15955060	0.00825109	0.22259	AT5G15690		zinc ion binding
Bra035482	8	7692114	0.00071539	0.140806	AT1G51990		O-methyltransferase family protein
Bra035502	8	7903131	0.0407613	0.185058	AT5G52320	CYP96A4	cytochrome P450, family 96, subfamily A, polypeptide 4
Bra035505	8	7938552	0.189189	0.070427
Bra035588	2	7405733	0.219597	0.0132525	AT5G55720		Pectin lyase-like superfamily protein
Bra035602	2	7351646	0.290262	0.00225769	AT5G56080	ATNAS2,NAS2	nicotianamine synthase 2
Bra035662	4	13009589	0.0182643	0.152889	AT2G28880	ADCS,emb1997	para-aminobenzoate (PABA) synthase family protein
Bra035663	4	12998696	0.168909	0.0689798	AT2G28870
Bra035667	4	12967906	0.186751	0.123378	AT2G28810		Dof-type zinc finger DNA-binding family protein
Bra035696	4	12759298	0.185766	0.020206	AT2G28510		Dof-type zinc finger DNA-binding family protein
Bra035748	5	16914610	0.0268167	0.19273	AT3G20740	FIE,FIE1,FIS3	Transducin/WD40 repeat-like superfamily protein
Bra035767	5	17066936	0.0375108	0.195203	AT3G20600	NDR1	Late embryogenesis abundant (LEA) hydroxyproline-rich glycoprotein family
Bra035806	5	17289049	0.00800705	0.187298	AT3G20180		Copper transport protein family
Bra035816	5	17360007	0.204526	0.0387387	AT4G13150
Bra035857	9	3284693	0.176007	0.0337834	AT5G63120		P-loop containing nucleoside triphosphate hydrolases superfamily protein
Bra035877	9	3161472	0.170734	0.0219588	AT3G48050		BAH domain ;TFIIS helical bundle-like domain
Bra035879	9	3151795	0.237043	0.0579662	AT5G62850	AtVEX1	Nodulin MtN3 family protein
Bra035898	9	3014887	0.0390042	0.161415	AT5G62280		Protein of unknown function (DUF1442)
Bra036026	9	24787003	0.201909	0.0339285	AT1G33710		RNA-directed DNA polymerase (reverse transcriptase)-related family protein
Bra036202	9	2207924	0.00685544	0.156041	AT3G30210	ATMYB121,MYB121	myb domain protein 121
Bra036302	9	425404	0.173192	0.0263295	AT4G01960
Bra036346	2	22772238	0.0231028	0.249669	AT3G26170	CYP71B19	cytochrome P450, family 71, subfamily B, polypeptide 19
Bra036424	7	543077	0.0342504	0.133903	AT3G49000		RNA polymerase III subunit RPC82 family protein
Bra036482	7	142600	0.0301727	0.153742	AT2G20570	ATGLK1,GLK1,GPRI1	GBF\'s pro-rich region-interacting factor 1
Bra036500	7	53366	0.0359188	0.174112	AT2G20760		Clathrin light chain protein
Bra036501	7	44413	0.0243652	0.203414	AT2G20770	GCL2	GCR2-like 2
Bra036583	9	1857109	0.21832	0.0719394	AT5G26731
Bra036600	9	1941128	0.208599	0.0357967	AT5G26930	GATA23	GATA transcription factor 23
Bra036702	9	5538273	0.166009	0.0295184	AT2G19790		SNARE-like superfamily protein
Bra036779	9	25878305	0.0131549	0.189943	AT2G07190		Domain of unknown function (DUF1985)
Bra036839	9	25461346	0.0168812	0.150776	AT3G51030	ATTRX H1,ATTRX1,TRX1	thioredoxin H-type 1
Bra036857	9	25374024	0.128434	0.172436	AT3G50845		Protein of unknown function (DUF59)
Bra036869	1	12550120	0.215129	0.0163462	AT4G14580	CIPK4,SnRK3.3	CBL-interacting protein kinase 4
Bra036875	1	12475838	0.284568	0.0205723	AT4G13810	AtRLP47,RLP47	receptor like protein 47
Bra036894	1	12296910	0.0337861	0.144575	AT1G14800		Nucleic acid-binding, OB-fold-like protein
Bra036895	1	12296544	0.0337861	0.144575	AT1G14800		Nucleic acid-binding, OB-fold-like protein
Bra036982	3	29107196	0.189954	0.00783057	AT4G33720		CAP (Cysteine-rich secretory proteins, Antigen 5, and Pathogenesis-related 1 protein) superfamily protein
Bra037149	9	4256593	0.153655	0.0133462
Bra037203	9	3961324	0.231445	0.00200817	AT2G12646		PLATZ transcription factor family protein
Bra037206	9	3944648	0.179819	0.0522498	AT2G13350		Calcium-dependent lipid-binding (CaLB domain) family protein
Bra037300	9	4451940	0.289592	0.120519	AT4G33270	CDC20.1	Transducin family protein / WD-40 repeat family protein
Bra037394	9	739104	0.119777	0.140408	AT4G00990		Transcription factor jumonji (jmjC) domain-containing protein
Bra037441	6	21450603	0.165156	0.0127253	AT5G49015		Expressed protein
Bra037449	6	21401843	0.152618	0.0833655
Bra037451	6	21393680	0.206334	0.0189641	AT5G35450		Disease resistance protein (CC-NBS-LRR class) family
Bra037591	1	22154288	0.277386	0.0811286	AT3G18295		Protein of unknown function (DUF1639)
Bra037742	4	17920596	0.0356526	0.146106	AT2G43010	PIF4,SRL2	phytochrome interacting factor 4
Bra037781	9	3537115	0.161732	0.0315335	AT5G64560	ATMGT9,MGT9,MRS2-2	magnesium transporter 9
Bra037792	9	3591913	0.23338	0.0279999	AT5G64720		Protein of unknown function (DUF1278)
Bra037808	9	3664009	0.155556	0.0728862	AT5G65207
Bra037810	9	3677991	0.209412	0.0223937	AT5G65270	AtRABA4a,RABA4a	RAB GTPase homolog A4A
Bra037904	9	11464309	0.140175	0.276367	AT4G10080
Bra037912	9	11586400	0.160555	0.0012716	AT4G10310	ATHKT1,HKT1	high-affinity K+ transporter 1
Bra037913	9	11629370	0.0271486	0.25044	AT4G10340	LHCB5	light harvesting complex of photosystem II 5
Bra037914	9	11632976	0.378046	0.00781571	AT4G10350	ANAC070,BRN2,NAC070	NAC domain containing protein 70
Bra037924	9	11725300	0.0194754	0.141725	AT4G10620		P-loop containing nucleoside triphosphate hydrolases superfamily protein
Bra037995	6	205292	0.0141595	0.191272	AT1G55350	ATDEK1,DEK1,EMB1275,EMB80	calpain-type cysteine protease family
Bra038014	6	116455	0.0798595	0.176879	AT1G55790		Domain of unknown function (DUF2431)
Bra038107	5	10468743	0.204424	0.0456576	AT3G15210	ATERF-4,ATERF4,ERF4,RAP2.5	ethylene responsive element binding factor 4
Bra038125	5	10313067	0.0511799	0.1401	AT2G06925	ATSPLA2-ALPHA,PLA2-ALPHA	Phospholipase A2 family protein
Bra038321	2	11292207	0.151433	0.0146376	AT1G26355	SP1L1	SPIRAL1-like1
Bra038351	2	11053795	0.0608143	0.194809	AT1G68795	CLE12	CLAVATA3/ESR-RELATED 12
Bra038400	9	10855812	0.185897	0.183245	AT3G14940	ATPPC3,PPC3	phosphoenolpyruvate carboxylase 3
Bra038404	8	9098067	0.0365693	0.175789
Bra038409	8	9048953	0.0880503	0.148068	AT3G58330		Arabidopsis phospholipase-like protein (PEARLI 4) family
Bra038419	8	8911045	0.0920954	0.175996	AT1G31350	KUF1	KAR-UP F-box 1
Bra038493	1	10884272	0.0807228	0.141466	AT4G16640		Matrixin family protein
Bra038518	9	5046708	0.0259535	0.201186	AT2G22490	ATCYCD2;1,CYCD2;1	Cyclin D2;1
Bra038532	9	5144012	0.159242	0.0563156	AT2G22320
Bra038539	9	5178390	0.167306	0.0243752	AT2G22230		Thioesterase superfamily protein
Bra038540	9	5180189	0.170826	0.0303827	AT2G22180		hydroxyproline-rich glycoprotein family protein
Bra038623	6	14225958	0.172206	0.0984745	AT3G16940		calmodulin binding;transcription regulators
Bra038723	1	26430988	0.208577	0.208879	AT3G12410		Polynucleotidyl transferase, ribonuclease H-like superfamily protein
Bra038746	1	26324007	0.00352891	0.178942	AT3G12710		DNA glycosylase superfamily protein
Bra039029	7	657378	0.194611	0.020275	AT2G19900	ATNADP-ME1,NADP-ME1	NADP-malic enzyme 1
Bra039047	9	1414676	0.201915	0.0785698	AT3G28740	CYP81D1	Cytochrome P450 superfamily protein
Bra039056	9	1355026	0.167916	0.0667976	AT3G28415		ABC transporter family protein
Bra039143	5	23785067	0.170675	0.0740652
Bra039163	5	23690026	0.153593	0.0707884	AT3G02210	COBL1	COBRA-like protein 1 precursor
Bra039182	5	23596742	0.159466	0.0260467	AT3G02560		Ribosomal protein S7e family protein
Bra039224	9	31392357	0.249778	0.00561967	AT2G24020		Uncharacterised BCR, YbaB family COG0718
Bra039423	5	23281664	0.057787	0.153864	AT3G05590	RPL18	ribosomal protein L18
Bra039625	7	1563732	0.00909942	0.13844	AT2G18240		Rer1 family protein
Bra039675	6	596458	0.00523407	0.133903	AT1G53500	ATMUM4,ATRHM2,MUM4,RHM2	NAD-dependent epimerase/dehydratase family protein
Bra039685	6	539489	0.356862	0.00675005	AT5G41010	NRPB12,NRPD12,NRPE12	DNA directed RNA polymerase, 7 kDa subunit
Bra039688	6	523649	0.0402148	0.137065	AT1G53750	RPT1A	regulatory particle triple-A 1A
Bra039696	6	491806	0.0541061	0.164821	AT1G53900		Eukaryotic translation initiation factor 2B (eIF-2B) family protein
Bra039717	8	6452356	0.163285	0.021645	AT1G18460		alpha/beta-Hydrolases superfamily protein
Bra039719	8	6418596	0.155056	0.0861728	AT4G14740		Plant protein of unknown function (DUF828) with plant pleckstrin homology-like region
Bra039723	8	6389785	0.0373952	0.163324	AT4G14640	CAM8	calmodulin 8
Bra039725	8	6369828	0.0830442	0.16535	AT3G22950	ARFC1,ATARFC1	ADP-ribosylation factor C1
Bra039778	4	3938475	0.238139	0.0314551
Bra039799	4	3816351	0.184743	0.0221528	AT3G53520	ATUXS1,UXS1	UDP-glucuronic acid decarboxylase 1
Bra039893	7	1844325	0.15299	0.0340394	AT2G17940		Plant protein of unknown function (DUF827)
Bra039903	7	1750913	0.176471	0.0132712	AT1G02305		Cysteine proteinases superfamily protein
Bra039922	9	31853983	0.0204275	0.16045
Bra039975	4	13193778	0.268976	0.0178773	AT5G65940	CHY1	beta-hydroxyisobutyryl-CoA hydrolase 1
Bra039978	4	13207420	0.168055	0.0152424	AT2G29390	ATSMO2,SMO2-2	sterol 4-alpha-methyl-oxidase 2-2
Bra039980	4	13212686	0.21897	0.0263948	AT2G29420	ATGSTU7,GST25,GSTU7	glutathione S-transferase tau 7
Bra039984	4	13226176	0.220845	0.0268822	AT2G29480	ATGSTU2,GST20,GSTU2	glutathione S-transferase tau 2
Bra039985	4	13232392	0.188348	0.0331812	AT2G29540	ATRPAC14,ATRPC14,RPC14	RNApolymerase 14 kDa subunit
Bra039991	4	13246843	0.224669	0.0374031	AT1G07300		josephin protein-related
Bra040014	1	27913151	0.0329325	0.188631	AT3G07560	APM2,PEX13	peroxin 13
Bra040036	1	27836617	0.0194323	0.166935
Bra040062	1	27722939	0.167191	0.0506851	AT3G08880
Bra040076	8	13098858	0.185185	0.00785149	AT5G38435	SPH8	S-protein homologue 8
Bra040124	1	28387308	0.16879	0.0254951	AT3G04660		F-box and associated interaction domains-containing protein
Bra040286	1	28084243	0.0891981	0.140556	AT3G06680		Ribosomal L29e protein family
Bra040322	4	18493822	0.169231	0.0130139	AT2G45190	AFO,FIL,YAB1	Plant-specific transcription factor YABBY family protein
Bra040425	4	146258	0.240023	0.0313013	AT2G48160		Tudor/PWWP/MBT domain-containing protein
Bra040447	4	82507	0.0017094	0.143749	AT2G46770	ANAC043,EMB2301,NST1	NAC (No Apical Meristem) domain transcriptional regulator superfamily protein
Bra040604	5	23553380	0.0444637	0.175103	AT3G02830	ZFN1	zinc finger protein 1
Bra040610	5	23526766	0.25474	0.057135	AT3G02910		AIG2-like (avirulence induced gene) family protein
Bra040833	5	15326750	0.177646	0.0487735	AT3G22600		Bifunctional inhibitor/lipid-transfer protein/seed storage 2S albumin superfamily protein
EPlBRAG00000000013	1	22627697	0.215455	0.00996512
EPlBRAG00000000083	3	4953816	0	0.143218	AT2G07806
EPlBRAG00000000236	6	10892551	0.0173017	0.14152
EPlBRAG00000000246	10	17031066	0.231306	0.00536392
EPlBRAG00000000256	1	9226599	0.0389009	0.209977
EPlBRAG00000000325	7	15994870	0.0573533	0.193516
EPlBRAG00000000333	1	10105791	0.025	0.135135
EPlBRAG00000000386	10	16831023	0.1933	0.0511038
EPlBRAG00000000416	2	27250649	0.192174	0.0025581
EPlBRAG00000000446	3	13417727	0.0843403	0.152845
EPlBRAG00000000507	7	20433110	0.152126	0.0237877
EPlBRAG00000000544	2	20133876	0.189593	0.014937
EPlBRAG00000000594	10	4782697	0.192937	0.0739959
EPlBRAG00000000595	3	8294488	0.0234752	0.148138
EPlBRAG00000000699	10	16831023	0.1933	0.0511038
EPlBRAG00000000710	3	24500842	0.152054	0.00240964
EPlBRAG00000000730	1	6849989	0.181586	0.0987306
EPlBRAG00000000756	10	17369885	0.201471	0.0153846
EPlBRAG00000000757	4	12196222	0.166667	0.0696488
EPlBRAG00000000853	3	18847258	0.0111686	0.155556
EPlBRAG00000000905	7	10131464	0.217955	0.0548667
EPlBRAG00000000914	8	18528182	0	0.170732	AT1G12663
EPlBRAG00000000991	8	19457803	0.0136601	0.148538
EPlBRAG00000001007	7	14761854	0.16129	0.0226419
EPlBRAG00000001125	7	13023192	0.312661	0.0332366
EPlBRAG00000001141	2	1693822	0.308967	0.0402764
EPlBRAG00000001156	1	22627695	0.215455	0.00996512
EPlBRAG00000001227	9	4428224	0.18652	0.0227725
EPlBRAG00000001244	4	9399318	0.111111	0.204207	AT2G35240		plastid developmental protein DAG, putative
EPlBRAG00000001459	4	15709654	0.161634	0.0414414
EPlBRAG00000001489	9	3690114	0.014417	0.175083
EPlBRAG00000001672	8	16805364	0.0305958	0.222488
EPlBRAG00000001731	7	15467800	0.19295	0.0568691
EPlBRAG00000001752	3	7964987	0.0999835	0.133927
EPlBRAG00000001756	10	8463763	0.0365882	0.172426
EPlBRAG00000001760	9	4587395	0.210858	0.0178012
EPlBRAG00000001762	7	18068735	0	0.154963	AT5G07190	ATS3	seed gene 3
EPlBRAG00000001765	3	13639574	0.207161	0.0118418
EPlBRAG00000001790	2	7128769	0.0447326	0.173786
